# Supplementary material for: Immune inhibitory receptor-mediated immune response, metabolic adaptation, and clinical characterization in patients with COVID-19
Source: Sci Rep. 2023 Nov 6;13:19221. doi: 10.1038/s41598-023-45883-w (PMC10628246; doi:10.1038/s41598-023-45883-w)
Supplement: Supplementary file 2 — Supplementary Table S1. [file 41598_2023_45883_MOESM2_ESM.xlsx]

## Sheet: Sheet1
Table S1. Basic information on the datasets involved in this study
GEO accession	Species	Sample type	Data type	No. of patients	Number of samples sequenced	Source name
GSE157103	Homo sapiens	Blood	Normalization	COVID-19: 100 Control: 26	126	PBMC
GSE198256	Homo sapiens	Blood	Normalization	Healthy: 11 Acute infection: 7 Recovery 3 Mo: 6 Recovery 6 Mo: 10	34	PBMC (Monocytes CD14+)
GSE152418	Homo sapiens	Blood	Count	Severe COVID-19: 12 Moderate COVID-19: 4 Control: 17	33	PBMC
GSE163317	Homo sapiens	Blood	Normalization	Before anakinra treatment: 4 After anakinra treatment: 4	8	PBMC
PBMC: peripheral blood mononuclear cell.
mo: month.
