# Supplementary material for: Immune inhibitory receptor-mediated immune response, metabolic adaptation, and clinical characterization in patients with COVID-19
Source: Sci Rep. 2023 Nov 6;13:19221. doi: 10.1038/s41598-023-45883-w (PMC10628246; doi:10.1038/s41598-023-45883-w)
Supplement: Supplementary file 3 — Supplementary Table S2. [file 41598_2023_45883_MOESM3_ESM.xlsx]

## Sheet: Sheet1
Table S2. Clinic information of the samples in the GSE157103 dataset
	Level	No. of cases	Percentages (%)
COVID-19		100
Age	≤ 60	43	43
	> 60	56	56
	NA	1	1
Sex	Female	38	38
	Male	62	62
ICU	Yes	50	50
	No	50	50
HFD45	≤ 26	51	51
	> 26	49	49
Charlson Score	≤ 6	85	85
	> 6	15	15
Mechanical ventilation	Yes	58	58
	No	42	42
SOFA	≤ 8	36	36
	> 8	20	20
	NA	44	44
non-COVID-19		26
Age	≤ 60	9	34.6154
	> 60	17	65.3846
Sex	Female	13	50
	Male	12	46.1538
	NA	1	3.84615
ICU	Yes	16	61.5385
	No	10	38.4615
HFD45	≤ 26	4	15.3846
	> 26	22	84.6154
Charlson Score	≤ 6	20	76.9231
	> 6	6	23.0769
Mechanical ventilation	Yes	9	34.6154
	No	17	65.3846
SOFA	≤ 8	6	23.0769
	> 8	11	42.3077
	NA	9	34.6154
NA: Not applicable
