# Supplementary material for: Immune inhibitory receptor-mediated immune response, metabolic adaptation, and clinical characterization in patients with COVID-19
Source: Sci Rep. 2023 Nov 6;13:19221. doi: 10.1038/s41598-023-45883-w (PMC10628246; doi:10.1038/s41598-023-45883-w)
Supplement: Supplementary file 4 — Supplementary Table S3. [file 41598_2023_45883_MOESM4_ESM.xlsx]

## Sheet: Sheet1
Table S3. Primer sequences used for real-time PCR
Gene	Forward primer	Reverse primer
CLEC10A	CAATGTGGTTAGTTGGATCGGC	CCCAGTTCTTAAAGCCTTTCTCA
CYSTM1	AAGGATACCCACAGTACGGC	TTCGTCTTCCTTTCCCGTTCC
EPAS1	CTGAGGAAGGAGAAATCCCGT	TGTGTCCGAAGGAAGCTGATG
FCER1A	GAGTGCCACCGTTCAAGACA	GTAGATCACCTTGCGGACATTC
PTH2R	GGCTGATTCTCAGTAGCTGTCT	GGGCCAACAAATGATCCCATC
RSPO2	CCAAGGCAACCGATGGAGAC	TCGGCTGCAACCATTGTCC
SCN5A	ATGGCAAACTTCCTGTTACCTC	CCACGGGCTTGTTTTTCAGC
SEZ6L	GGAGGATGAGATGATGCCAGA	GGTGGCTAGTGTGGGGTCT
TMEM52B	TCTTGCAATGTTCACCGAAGC	TAGAAACTGGGAGACTGCCCT
TMEM92	GGGGCACACTCACCTTGAC	CAGCATTCCTTGACACAGCAT
