# Supplementary material for: Immune inhibitory receptor-mediated immune response, metabolic adaptation, and clinical characterization in patients with COVID-19
Source: Sci Rep. 2023 Nov 6;13:19221. doi: 10.1038/s41598-023-45883-w (PMC10628246; doi:10.1038/s41598-023-45883-w)
Supplement: Supplementary file 5 — Supplementary Table S4. [file 41598_2023_45883_MOESM5_ESM.xlsx]

## Sheet: antiviral innate immune respons
GO:0140374
AKAP1
ATAD3A
CARD8
CD44
CLPB
CXCL10
DDX58
DHX15
DHX16
DHX58
DUS2
EIF2AK2
HCFC2
IFIH1
IFIT1
IFIT2
IFIT3
IFNA1
IFNB1
IFNG
IFNL3
IRF1
IRF2
IRF3
IRF7
MARCHF2
MAVS
MBL2
MORC3
MX1
NCK1
NLRP1
NLRP6
NMB
NMBR
OAS1
PDE12
PHB
PHB2
REL
RNF135
SENP7
SLC52A3
STING1
TBK1
TNF
TRAF3IP3
TRAF6
TRIM25
TRIM31
TRIM6
TRIM65
TRIM7
UBE2N
UBE2W
USP18
USP20
USP44
ZBP1
ZDHHC1
ZDHHC11
