# Supplementary material for: Immune inhibitory receptor-mediated immune response, metabolic adaptation, and clinical characterization in patients with COVID-19
Source: Sci Rep. 2023 Nov 6;13:19221. doi: 10.1038/s41598-023-45883-w (PMC10628246; doi:10.1038/s41598-023-45883-w)
Supplement: Supplementary file 6 — Supplementary Table S5. [file 41598_2023_45883_MOESM6_ESM.xlsx]

## Sheet: Sheet1
Table S5. 1036 IR phenotype-related DEGs
ID	foldChange	log2FoldChange	pval	padj
C3orf86	3.20675	1.68111	2.38e-15	3.65e-11
UPP1	3.33616	1.73819	1.39e-14	6.83e-11
PID1	0.186285	-2.42441	2.1e-14	6.83e-11
CD4	0.363325	-1.46067	2.14e-14	6.83e-11
TGFBR3	0.323007	-1.63036	2.23e-14	6.83e-11
GPR174	0.357478	-1.48407	7.06e-14	1.59e-10
GRB10	4.58818	2.19792	7.26e-14	1.59e-10
IL18RAP	3.53517	1.82178	1.48e-13	2.84e-10
B4GALT4	2.38205	1.2522	2.15e-13	3.66e-10
CX3CR1	0.335417	-1.57597	2.52e-13	3.86e-10
CLEC4E	2.87931	1.52573	2.87e-13	4e-10
MYBL1	0.33072	-1.59632	4.15e-13	5.11e-10
IL2RB	0.362985	-1.46202	4.33e-13	5.11e-10
DYRK2	0.400275	-1.32094	6.14e-13	6.55e-10
RORA	0.331078	-1.59476	6.42e-13	6.55e-10
ANXA3	3.33498	1.73768	9.54e-13	9.13e-10
ERLIN1	2.90526	1.53867	1.29e-12	1.16e-09
CA4	3.02174	1.59538	1.51e-12	1.28e-09
LRG1	2.80564	1.48833	1.95e-12	1.57e-09
SLC22A4	2.32282	1.21588	2.15e-12	1.65e-09
GYG1	3.21129	1.68315	5.34e-12	3.9e-09
JDP2	2.23791	1.16215	7.93e-12	5.48e-09
UGCG	3.12962	1.64599	8.74e-12	5.48e-09
IL1R2	5.67365	2.50428	9.04e-12	5.48e-09
NQO2	2.40221	1.26436	9.08e-12	5.48e-09
ROPN1L	2.49405	1.31849	9.3e-12	5.48e-09
NSUN7	2.98724	1.57881	1.17e-11	6.66e-09
CKAP4	2.51571	1.33097	1.62e-11	8.88e-09
KLF12	0.358821	-1.47867	1.7e-11	8.99e-09
MYCL	0.418506	-1.25668	1.82e-11	9.3e-09
PGS1	2.30927	1.20744	2.01e-11	9.71e-09
CD59	3.04053	1.60432	2.03e-11	9.71e-09
NFATC2	0.425771	-1.23185	3.03e-11	1.41e-08
RASGRP1	0.42564	-1.2323	3.18e-11	1.43e-08
BMX	3.12232	1.64262	3.27e-11	1.43e-08
PHTF1	2.43724	1.28525	3.78e-11	1.57e-08
CCR5	0.413051	-1.27561	3.79e-11	1.57e-08
GRINA	2.56406	1.35843	4.02e-11	1.62e-08
KLF5	2.3831	1.25284	4.5e-11	1.77e-08
PECR	2.6228	1.39111	4.87e-11	1.86e-08
CEBPD	2.22627	1.15463	5.27e-11	1.96e-08
RNF175	2.30524	1.20492	5.38e-11	1.96e-08
SAMD3	0.427089	-1.22739	5.69e-11	2.03e-08
HMGB2	2.82798	1.49977	7e-11	2.44e-08
STOM	3.21595	1.68524	8.28e-11	2.82e-08
SLC11A1	2.35865	1.23796	9.13e-11	3.04e-08
TIAM1	0.394958	-1.34023	9.48e-11	3.09e-08
MKNK1	2.21366	1.14643	1.02e-10	3.2e-08
CD96	0.438221	-1.19027	1.02e-10	3.2e-08
IKZF2	0.33028	-1.59824	1.13e-10	3.48e-08
SH2D1A	0.434122	-1.20383	1.17e-10	3.5e-08
CD160	0.299853	-1.73767	1.27e-10	3.68e-08
DHRS9	3.07836	1.62216	1.27e-10	3.68e-08
CD3G	0.405494	-1.30225	1.37e-10	3.84e-08
GADD45A	3.47307	1.79621	1.38e-10	3.84e-08
SDHAF3	2.39206	1.25825	1.44e-10	3.94e-08
BCL11B	0.36202	-1.46586	1.57e-10	4.22e-08
THEMIS	0.377516	-1.40539	1.62e-10	4.29e-08
MCEMP1	3.92673	1.97333	1.78e-10	4.62e-08
TSPAN2	2.32642	1.21811	1.94e-10	4.94e-08
ITK	0.413432	-1.27428	2.7e-10	6.69e-08
TGFBI	0.435441	-1.19945	2.71e-10	6.69e-08
CLEC4D	3.38328	1.75842	2.89e-10	7.02e-08
PYHIN1	0.421912	-1.24499	2.96e-10	7.05e-08
RASGEF1A	3.04735	1.60756	2.99e-10	7.05e-08
TIFAB	0.128824	-2.95653	3.33e-10	7.62e-08
CD55	2.47211	1.30574	3.33e-10	7.62e-08
DACH1	2.58505	1.37019	3.42e-10	7.7e-08
ADGRG3	2.42144	1.27587	3.61e-10	8.02e-08
PEAK3	2.2175	1.14893	4.48e-10	9.8e-08
TC2N	0.449956	-1.15214	5.48e-10	1.17e-07
CD177	9.60302	3.26349	5.5e-10	1.17e-07
INPP4B	0.333205	-1.58552	6.94e-10	1.46e-07
ALPL	2.75507	1.46209	7.4e-10	1.51e-07
EXOC6	2.07989	1.05651	7.42e-10	1.51e-07
KIF1B	2.07001	1.04964	7.6e-10	1.53e-07
DENND11	0.422996	-1.24128	7.76e-10	1.54e-07
LY9	0.433094	-1.20725	8.45e-10	1.66e-07
CHPT1	2.1973	1.13573	9.86e-10	1.91e-07
FAR2	2.07631	1.05402	1.3e-09	2.49e-07
MBOAT2	2.04102	1.02929	1.35e-09	2.56e-07
ANO10	2.10507	1.07387	1.45e-09	2.68e-07
CNIH4	2.20467	1.14056	1.45e-09	2.68e-07
FKBP5	3.27522	1.71159	1.53e-09	2.8e-07
GIMAP5	0.461962	-1.11415	1.58e-09	2.84e-07
CD244	0.496203	-1.011	1.65e-09	2.94e-07
EOMES	0.414864	-1.26929	1.79e-09	3.14e-07
RABGEF1	2.04057	1.02897	1.87e-09	3.25e-07
CDK5RAP2	3.59345	1.84537	1.89e-09	3.25e-07
DOCK10	0.469374	-1.09119	2.08e-09	3.54e-07
PHC2	2.47833	1.30937	2.28e-09	3.83e-07
LRRC70	3.57113	1.83638	2.33e-09	3.89e-07
SKAP1	0.442296	-1.17691	2.39e-09	3.93e-07
RNF144B	2.05791	1.04118	2.72e-09	4.44e-07
TIGIT	0.433802	-1.20489	2.81e-09	4.53e-07
TPST1	3.13031	1.64631	2.97e-09	4.71e-07
GPR160	2.05924	1.04211	2.98e-09	4.71e-07
MAPK14	2.36791	1.24361	3.03e-09	4.73e-07
NLRC3	0.459891	-1.12064	3.23e-09	5e-07
TBC1D4	0.380763	-1.39303	3.47e-09	5.31e-07
MSL3	2.14111	1.09836	3.5e-09	5.31e-07
ETS2	2.31818	1.213	3.6e-09	5.4e-07
SRPK1	2.11788	1.08262	3.64e-09	5.42e-07
SYTL2	0.38043	-1.3943	3.71e-09	5.46e-07
ARHGEF10L	0.363459	-1.46014	3.96e-09	5.78e-07
PTPN4	0.48653	-1.0394	4.15e-09	5.99e-07
SERPINB1	2.46116	1.29934	4.36e-09	6.25e-07
GALNT14	2.46326	1.30057	4.52e-09	6.41e-07
GPR141	2.05474	1.03896	4.8e-09	6.75e-07
MAP2K6	2.51944	1.3331	4.91e-09	6.83e-07
CD28	0.406369	-1.29914	5.12e-09	7.07e-07
SIPA1L2	2.48268	1.3119	5.7e-09	7.8e-07
TTYH2	0.434749	-1.20175	5.87e-09	7.95e-07
KLRG1	0.39125	-1.35384	5.98e-09	8.04e-07
BCL2	0.445073	-1.16789	6.15e-09	8.19e-07
GZMA	0.47215	-1.08268	6.27e-09	8.28e-07
GPRIN3	0.464348	-1.10672	7.08e-09	9.26e-07
ARL4C	0.474217	-1.07638	7.21e-09	9.3e-07
HLA-DPA1	0.46551	-1.10312	7.23e-09	9.3e-07
LBH	0.471064	-1.086	7.44e-09	9.5e-07
C1orf226	4.17675	2.06238	7.65e-09	9.69e-07
KCNE1	3.32222	1.73215	8.08e-09	1.01e-06
TXN	2.31328	1.20994	8.44e-09	1.04e-06
HIVEP3	0.302955	-1.72282	8.49e-09	1.04e-06
CLEC10A	0.290008	-1.78584	8.51e-09	1.04e-06
IRF2BPL	2.46233	1.30002	9.43e-09	1.13e-06
FCRL3	0.441103	-1.18081	9.75e-09	1.16e-06
BCL2A1	2.43575	1.28437	9.88e-09	1.16e-06
AGFG1	2.48104	1.31094	9.89e-09	1.16e-06
ABHD5	2.05082	1.0362	1.06e-08	1.23e-06
SAMSN1	3.32681	1.73414	1.17e-08	1.34e-06
ALOX5AP	2.44065	1.28726	1.17e-08	1.34e-06
HEG1	0.374872	-1.41553	1.18e-08	1.34e-06
CEBPB	2.1408	1.09815	1.23e-08	1.38e-06
TRAF5	0.435821	-1.19819	1.23e-08	1.38e-06
PLCG1	0.416486	-1.26366	1.31e-08	1.45e-06
BCL9L	0.390934	-1.355	1.32e-08	1.46e-06
P2RY10	0.466771	-1.09921	1.37e-08	1.5e-06
ADM	2.11692	1.08196	1.41e-08	1.53e-06
ASPH	3.18112	1.66953	1.43e-08	1.54e-06
SIRT5	2.69916	1.43251	1.49e-08	1.6e-06
B4GALT5	2.15274	1.10617	1.54e-08	1.63e-06
FMNL3	0.472959	-1.08021	1.57e-08	1.64e-06
TRIB2	0.479562	-1.06021	1.58e-08	1.64e-06
ARID5A	2.3404	1.22675	1.65e-08	1.71e-06
HAUS4	2.0335	1.02397	1.66e-08	1.71e-06
HRH2	2.12599	1.08813	1.73e-08	1.77e-06
CD40LG	0.389469	-1.36042	1.8e-08	1.82e-06
PLIN5	2.601	1.37906	1.88e-08	1.89e-06
ST3GAL5	0.484534	-1.04533	1.9e-08	1.9e-06
CCDC17	2.24438	1.16632	1.97e-08	1.95e-06
ZNF438	2.09433	1.06649	2.18e-08	2.13e-06
KLHL2	2.38923	1.25655	2.2e-08	2.13e-06
LTB4R	2.05291	1.03767	2.36e-08	2.26e-06
SH2D1B	0.410315	-1.2852	2.44e-08	2.32e-06
TLR5	2.24535	1.16694	2.46e-08	2.32e-06
IL1R1	2.94386	1.55771	2.54e-08	2.38e-06
ITPR3	0.451294	-1.14786	2.59e-08	2.4e-06
PGD	2.40629	1.26681	2.65e-08	2.45e-06
KLRK1	0.423936	-1.23808	2.88e-08	2.64e-06
CXCL16	2.0812	1.05742	2.92e-08	2.66e-06
PADI4	2.1325	1.09255	2.93e-08	2.66e-06
GSN	2.03811	1.02723	3.16e-08	2.84e-06
GCLM	2.10263	1.07219	3.22e-08	2.88e-06
HK3	2.14498	1.10096	3.28e-08	2.92e-06
SCN5A	8.46928	3.08224	3.44e-08	3.04e-06
GLDN	5.13643	2.36077	3.75e-08	3.3e-06
ARG1	5.93513	2.56928	3.8e-08	3.33e-06
PFKFB3	2.46557	1.30192	3.89e-08	3.38e-06
RFX2	2.18464	1.1274	3.94e-08	3.41e-06
CD5	0.360275	-1.47283	4.02e-08	3.44e-06
CAMK4	0.36405	-1.45779	4.02e-08	3.44e-06
TMIGD3	4.82332	2.27003	4.06e-08	3.45e-06
IKZF3	0.491099	-1.02592	4.36e-08	3.69e-06
BASP1	2.23789	1.16214	4.83e-08	4.05e-06
CST7	2.74792	1.45834	5.18e-08	4.27e-06
NR1D2	0.482471	-1.05149	5.24e-08	4.29e-06
CIITA	0.499755	-1.00071	5.56e-08	4.53e-06
GAS7	2.00938	1.00675	5.59e-08	4.53e-06
BICDL1	0.39009	-1.35812	5.99e-08	4.83e-06
CD2	0.427892	-1.22468	6.34e-08	5.07e-06
GNG10	2.22587	1.15437	6.36e-08	5.07e-06
SLC31A2	2.3816	1.25193	6.6e-08	5.21e-06
PSTPIP2	2.34992	1.23261	6.71e-08	5.27e-06
ZNF831	0.42354	-1.23943	7.14e-08	5.58e-06
FCAR	2.33482	1.22331	7.3e-08	5.68e-06
RNF10	2.18127	1.12517	7.44e-08	5.75e-06
IRS2	2.28169	1.1901	7.62e-08	5.86e-06
FCER1A	0.280254	-1.83519	7.89e-08	6.03e-06
PLEKHA1	0.467108	-1.09817	7.96e-08	6.03e-06
IRAK3	2.46979	1.30439	8.84e-08	6.57e-06
NLRC4	2.18738	1.1292	9.01e-08	6.67e-06
UBASH3A	0.386467	-1.37158	9.06e-08	6.67e-06
NME8	2.16564	1.11479	9.26e-08	6.79e-06
ABLIM1	0.474297	-1.07614	9.56e-08	6.97e-06
CSF1R	0.424659	-1.23562	9.62e-08	6.99e-06
ARHGEF40	2.01164	1.00837	1.03e-07	7.35e-06
CEACAM4	2.80047	1.48567	1.03e-07	7.35e-06
TRAT1	0.423666	-1.239	1.1e-07	7.75e-06
RCAN3	0.466077	-1.10136	1.12e-07	7.87e-06
CSGALNACT1	2.18946	1.13058	1.14e-07	7.98e-06
MINDY4B	5.4566	2.448	1.16e-07	8.05e-06
CARD11	0.48665	-1.03904	1.16e-07	8.05e-06
IL21R	0.437539	-1.19252	1.21e-07	8.32e-06
POR	2.25057	1.17029	1.25e-07	8.58e-06
ST3GAL4	2.1372	1.09572	1.28e-07	8.68e-06
SH3GLB1	2.1107	1.07772	1.31e-07	8.74e-06
TCF7	0.347107	-1.52655	1.34e-07	8.92e-06
CD247	0.446835	-1.16219	1.36e-07	8.96e-06
SLC16A3	2.12375	1.08662	1.39e-07	9.1e-06
CDKN2D	2.07037	1.04989	1.41e-07	9.15e-06
CTNND1	0.492773	-1.021	1.41e-07	9.15e-06
NR2E1	4.0534	2.01913	1.46e-07	9.43e-06
FLOT1	2.24482	1.1666	1.61e-07	1.01e-05
PER1	3.07889	1.62241	1.75e-07	1.1e-05
SNX3	2.07241	1.05131	1.79e-07	1.11e-05
IPO11	2.01919	1.01378	1.8e-07	1.11e-05
PXYLP1	2.41887	1.27434	1.81e-07	1.12e-05
NCALD	0.426161	-1.23053	1.83e-07	1.13e-05
CEACAM21	2.45553	1.29603	1.86e-07	1.14e-05
YOD1	2.1234	1.08637	1.94e-07	1.17e-05
TESPA1	0.498805	-1.00345	1.96e-07	1.18e-05
IER3	2.00843	1.00607	1.97e-07	1.19e-05
SORT1	2.59781	1.3773	1.99e-07	1.19e-05
CAMK2D	0.483093	-1.04963	2.01e-07	1.2e-05
ST6GALNAC3	3.05274	1.6101	2.04e-07	1.21e-05
MED12L	2.83377	1.50272	2.12e-07	1.26e-05
NFE2	2.1183	1.08291	2.22e-07	1.3e-05
SLC2A3	2.25364	1.17225	2.24e-07	1.31e-05
HLA-DQA1	0.473613	-1.07822	2.44e-07	1.42e-05
IL18R1	3.99209	1.99714	2.55e-07	1.48e-05
RTL6	0.442302	-1.1769	2.61e-07	1.51e-05
SAP30	2.99544	1.58277	2.63e-07	1.51e-05
CHD6	0.486281	-1.04014	2.67e-07	1.53e-05
ADGRD1	0.228944	-2.12694	2.69e-07	1.54e-05
TLR2	2.12346	1.08642	2.93e-07	1.65e-05
METTL9	2.07848	1.05553	2.97e-07	1.68e-05
DYSF	2.05981	1.04251	3e-07	1.68e-05
PYGL	2.15308	1.1064	3.08e-07	1.71e-05
RALB	2.07268	1.05149	3.24e-07	1.79e-05
PPP4R2	2.0217	1.01557	3.43e-07	1.89e-05
IL4R	2.03347	1.02395	3.48e-07	1.91e-05
ULK2	0.492142	-1.02285	3.51e-07	1.92e-05
FKBP9	2.02268	1.01627	3.59e-07	1.94e-05
LILRA5	2.49504	1.31906	3.9e-07	2.08e-05
LY96	2.12109	1.08481	3.91e-07	2.08e-05
MYBPC3	2.37364	1.2471	3.92e-07	2.08e-05
TBC1D8	2.03338	1.02388	3.96e-07	2.09e-05
HLA-DOA	0.495807	-1.01215	4.04e-07	2.12e-05
DHRS13	2.10667	1.07497	4.44e-07	2.31e-05
PFKFB2	5.21565	2.38285	4.49e-07	2.31e-05
MMP25	2.18006	1.12437	4.5e-07	2.31e-05
OLFM1	0.208988	-2.25851	4.53e-07	2.31e-05
ABCD2	0.363928	-1.45827	4.53e-07	2.31e-05
CD3E	0.40751	-1.29509	4.54e-07	2.31e-05
PLP2	2.07154	1.0507	4.69e-07	2.38e-05
VNN1	3.38262	1.75814	4.74e-07	2.38e-05
LHX4	5.0342	2.33176	4.74e-07	2.38e-05
GCA	2.2798	1.18891	5.06e-07	2.51e-05
CBS	4.05385	2.01929	5.12e-07	2.53e-05
MSRB1	2.19302	1.13292	5.33e-07	2.61e-05
DPP4	0.431416	-1.21285	5.36e-07	2.61e-05
ECHDC3	4.05063	2.01815	5.4e-07	2.63e-05
KCNJ15	2.05179	1.03688	5.78e-07	2.75e-05
IFFO2	0.494288	-1.01658	5.79e-07	2.75e-05
CRTAM	0.407115	-1.29649	5.81e-07	2.75e-05
C4orf3	2.028	1.02006	6.07e-07	2.83e-05
ATP11B	2.07521	1.05326	6.1e-07	2.83e-05
APMAP	2.06581	1.04671	6.1e-07	2.83e-05
SMAP2	2.29242	1.19687	6.1e-07	2.83e-05
NFKBIA	2.07601	1.05381	6.24e-07	2.89e-05
MANSC1	2.06104	1.04337	6.78e-07	3.09e-05
TRABD2A	0.334797	-1.57864	7.01e-07	3.19e-05
SBK1	0.404776	-1.30481	7.05e-07	3.19e-05
EPAS1	2.62499	1.39231	7.3e-07	3.3e-05
ENHO	0.162617	-2.62045	7.56e-07	3.41e-05
TRIM49D1	0.135689	-2.88163	8.55e-07	3.8e-05
AMIGO1	0.396517	-1.33454	8.59e-07	3.8e-05
CEACAM1	2.81849	1.49492	8.65e-07	3.81e-05
NUDT16	2.11242	1.0789	9.2e-07	4.02e-05
MMP9	3.65749	1.87085	9.24e-07	4.02e-05
RAB36	2.26921	1.18219	1.07e-06	4.62e-05
SACS	0.463971	-1.10789	1.12e-06	4.79e-05
MTARC1	2.0524	1.03731	1.14e-06	4.85e-05
GPRASP1	0.379341	-1.39843	1.14e-06	4.86e-05
PLXDC1	0.36135	-1.46853	1.2e-06	5.09e-05
PRSS23	0.365585	-1.45172	1.24e-06	5.2e-05
TMED8	2.11157	1.07832	1.24e-06	5.2e-05
FLOT2	2.15812	1.10978	1.27e-06	5.26e-05
FCRL6	0.369191	-1.43756	1.29e-06	5.34e-05
GCNT4	0.358837	-1.4786	1.34e-06	5.53e-05
CDHR2	3.62709	1.85881	1.38e-06	5.65e-05
CC2D2B	2.29969	1.20144	1.38e-06	5.66e-05
LRRN1	2.68023	1.42236	1.38e-06	5.66e-05
SLA	2.01093	1.00786	1.43e-06	5.83e-05
CSGALNACT2	2.50269	1.32348	1.52e-06	6.18e-05
TSC22D3	2.32729	1.21865	1.53e-06	6.2e-05
SLC4A7	0.483158	-1.04943	1.59e-06	6.42e-05
KLRF1	0.497232	-1.00801	1.7e-06	6.85e-05
MFSD13A	2.14713	1.10241	1.78e-06	7.07e-05
MGAM	2.16497	1.11435	1.78e-06	7.07e-05
EVL	0.456403	-1.13162	1.83e-06	7.22e-05
ATP10A	0.478899	-1.06221	1.83e-06	7.22e-05
KIAA1671	0.30663	-1.70543	1.85e-06	7.27e-05
HLA-DPB1	0.470477	-1.0878	1.87e-06	7.33e-05
FCER1G	2.18276	1.12616	1.92e-06	7.45e-05
CD63	2.07392	1.05236	2.01e-06	7.78e-05
SEZ6L	0.225343	-2.1498	2.07e-06	7.94e-05
DNAH17	2.02094	1.01502	2.07e-06	7.94e-05
KCNJ2	2.03877	1.0277	2.09e-06	8e-05
SLC51A	5.32993	2.41412	2.16e-06	8.15e-05
KREMEN1	2.22694	1.15506	2.19e-06	8.2e-05
GBA	2.02192	1.01573	2.35e-06	8.75e-05
XCL2	0.397238	-1.33193	2.53e-06	9.32e-05
VPS9D1	2.18887	1.13019	2.68e-06	9.8e-05
KBTBD6	2.86823	1.52016	2.68e-06	9.8e-05
NELL2	0.280594	-1.83344	2.73e-06	9.96e-05
WFDC1	6.99064	2.80542	2.93e-06	0.00010577
TBX21	0.474484	-1.07557	3.11e-06	0.000111173
AHNAK	0.486896	-1.03831	3.13e-06	0.000111173
TNFAIP6	2.58823	1.37197	3.24e-06	0.00011423
IL7R	0.450161	-1.15149	3.25e-06	0.000114271
BACH2	0.434306	-1.20322	3.34e-06	0.000116685
RAB19	2.51933	1.33304	3.35e-06	0.000116685
IDNK	2.87922	1.52568	3.36e-06	0.000116685
GOLGA7B	0.390271	-1.35745	3.87e-06	0.000131454
CD1C	0.436968	-1.1944	4.05e-06	0.000136304
SPOCK2	0.477053	-1.06778	4.21e-06	0.000140285
PTCH1	0.38035	-1.3946	4.25e-06	0.000140564
NMT2	0.465182	-1.10413	4.26e-06	0.000140564
MACIR	4.63742	2.21332	4.85e-06	0.000157746
RORC	0.358467	-1.48009	5.5e-06	0.000175892
CDADC1	2.17213	1.11911	5.63e-06	0.000179022
S100P	3.27117	1.70981	5.7e-06	0.000180488
SLC37A3	2.00993	1.00714	5.8e-06	0.00018324
C3AR1	2.33573	1.22387	6.02e-06	0.000189662
FASLG	0.454655	-1.13716	6.05e-06	0.000189666
CMKLR1	0.476018	-1.07091	6.05e-06	0.000189666
RNF157	0.488302	-1.03415	6.36e-06	0.000196382
TEX2	2.05351	1.03809	6.51e-06	0.000199789
SYN2	2.46983	1.30441	6.52e-06	0.000199789
CD6	0.356972	-1.48612	6.53e-06	0.000199789
NEURL1	0.273296	-1.87146	6.74e-06	0.000205187
SULT1B1	2.07224	1.05119	6.87e-06	0.000207995
C11orf91	7.0665	2.821	6.98e-06	0.000210147
ZNF443	2.24457	1.16644	7e-06	0.000210147
CACNA1E	2.52036	1.33363	7.07e-06	0.000211088
ACSL1	2.11997	1.08405	7.1e-06	0.000211251
IGSF9B	0.348564	-1.5205	7.1e-06	0.000211251
DUSP13	3.69678	1.88627	7.25e-06	0.000214431
IDI1	2.73145	1.44966	7.58e-06	0.000222705
CYSTM1	3.50029	1.80747	7.59e-06	0.000222705
FAM126B	2.03701	1.02645	7.61e-06	0.000222853
SLC26A8	2.13498	1.09422	7.94e-06	0.000231536
ATP6V1C1	2.23724	1.16172	8.23e-06	0.000239435
SARM1	0.462294	-1.11312	8.31e-06	0.000241109
GZMK	0.434981	-1.20098	8.55e-06	0.000247451
NMUR1	0.425055	-1.23428	8.58e-06	0.000247451
NR4A1	0.316951	-1.65767	8.64e-06	0.000248751
STBD1	2.95865	1.56494	8.66e-06	0.000248798
PLIN4	2.35788	1.23749	8.91e-06	0.000254444
SIRPG	0.448756	-1.156	8.92e-06	0.000254444
MAN1C1	0.450423	-1.15065	8.92e-06	0.000254444
KLRC1	0.480544	-1.05726	8.98e-06	0.000255225
RAI2	3.24236	1.69704	9.59e-06	0.00026807
DPPA2	6.0036	2.58583	9.74e-06	0.000271657
RASGRF2	0.40374	-1.3085	9.77e-06	0.00027207
OPLAH	3.22089	1.68746	9.86e-06	0.000273542
FAM102A	0.430211	-1.21689	1.04e-05	0.00028754
COL7A1	2.12185	1.08532	1.07e-05	0.000294409
HSPA1B	2.08172	1.05777	1.07e-05	0.000295077
INHBB	2.71626	1.44162	1.09e-05	0.000298725
CD8A	0.434431	-1.2028	1.13e-05	0.000307008
S1PR5	0.445678	-1.16593	1.23e-05	0.000331428
ABCC11	3.51285	1.81264	1.27e-05	0.000339128
KBTBD7	2.96986	1.5704	1.28e-05	0.000340369
ARMC12	4.15966	2.05646	1.29e-05	0.000341087
DAAM2	4.72564	2.24051	1.32e-05	0.000347182
GCSAM	0.43199	-1.21093	1.34e-05	0.0003503
KLRC4	0.339014	-1.56058	1.44e-05	0.000370951
MRAS	0.430459	-1.21605	1.53e-05	0.000391611
EFEMP2	2.05729	1.04074	1.54e-05	0.000393166
ATP2C2	4.21242	2.07465	1.55e-05	0.000394647
CCDC65	0.397006	-1.33277	1.6e-05	0.000403946
SLC5A9	2.89511	1.53362	1.67e-05	0.000415301
TAS2R40	2.266	1.18015	1.71e-05	0.000422528
AK5	0.39596	-1.33657	1.79e-05	0.000439249
ABCB1	0.43916	-1.18718	1.82e-05	0.000444885
RGL4	3.23967	1.69585	1.86e-05	0.000451168
CD24	3.9973	1.99902	1.9e-05	0.000457752
PLA2G7	0.457482	-1.12821	1.97e-05	0.000472666
GATA3	0.418486	-1.25675	2.02e-05	0.000481647
ZNF703	0.230039	-2.12005	2.04e-05	0.000483464
LCK	0.423193	-1.24061	2.07e-05	0.000488065
MYO10	2.36972	1.24472	2.16e-05	0.000504802
HLX	2.01432	1.01029	2.18e-05	0.000508156
PTGDR	0.458811	-1.12403	2.23e-05	0.000519422
MTRNR2L3	2.06865	1.04869	2.32e-05	0.000534622
HGF	2.50206	1.32312	2.32e-05	0.000534622
FOXC1	3.97884	1.99235	2.4e-05	0.000544716
SMIM34A	4.9539	2.30856	2.45e-05	0.000554639
PPP2R2B	0.416888	-1.26227	2.49e-05	0.000561575
TMEM169	2.12848	1.08982	2.5e-05	0.000562098
SASH1	0.387675	-1.36708	2.5e-05	0.000562098
SHROOM2	10.1665	3.34575	2.54e-05	0.000567953
CD300E	0.48016	-1.05841	2.54e-05	0.000567953
TP53I3	2.20643	1.14171	2.7e-05	0.000601136
BCAT1	2.37936	1.25057	2.76e-05	0.000612047
IL1RAP	2.17552	1.12136	2.76e-05	0.000612313
TSEN54	0.487532	-1.03643	2.88e-05	0.000633283
PEX11G	3.50321	1.80868	2.94e-05	0.000643111
TPK1	2.25883	1.17558	2.95e-05	0.000643111
KCNA6	0.282668	-1.82282	3.05e-05	0.000661752
NECAB1	3.51776	1.81466	3.07e-05	0.000665333
KLRC4-KLRK1	0.322546	-1.63242	3.08e-05	0.000667175
NR3C2	0.365454	-1.45224	3.17e-05	0.000680725
MYEF2	0.387931	-1.36613	3.21e-05	0.000686989
PLD4	0.369184	-1.43759	3.22e-05	0.000686989
CNTNAP3	2.28662	1.19321	3.23e-05	0.000689841
S100A11	2.0937	1.06605	3.24e-05	0.000690605
NOS1AP	3.33997	1.73984	3.31e-05	0.00070384
HPGD	5.99414	2.58355	3.33e-05	0.000706971
FAM228B	2.00449	1.00323	3.36e-05	0.000712507
FGFBP2	0.457814	-1.12717	3.58e-05	0.000749704
CD3D	0.469334	-1.09131	3.67e-05	0.000766484
NEO1	2.26549	1.17982	3.69e-05	0.000769439
CYP2S1	0.369312	-1.43709	3.7e-05	0.00076975
SEC14L2	2.6305	1.39534	3.76e-05	0.000779504
GMFG	2.03802	1.02717	3.86e-05	0.000793918
ADAMTS10	0.339422	-1.55885	3.87e-05	0.000795168
LEF1	0.44882	-1.15579	3.92e-05	0.000803547
KIF21A	0.406136	-1.29997	3.94e-05	0.000806473
KCNE1B	3.33047	1.73573	4.02e-05	0.000820636
KLRB1	0.467139	-1.09808	4.04e-05	0.000824829
ITPKC	2.9641	1.56759	4.12e-05	0.000836586
KLHL8	2.11401	1.07998	4.13e-05	0.000836586
SPON1	0.254727	-1.97298	4.13e-05	0.000836586
NDRG2	0.442363	-1.1767	4.18e-05	0.00084428
TCEA3	0.387143	-1.36906	4.23e-05	0.000851451
ADAMTS5	0.247535	-2.0143	4.28e-05	0.000857738
NPAS2	0.238943	-2.06526	4.33e-05	0.000864328
FGF13	2.6628	1.41295	4.33e-05	0.000864352
SLC4A10	0.196531	-2.34717	4.35e-05	0.00086544
PCSK9	6.8073	2.76708	4.46e-05	0.000883463
PLEKHB1	0.482415	-1.05165	4.48e-05	0.000887445
KL	2.65723	1.40992	4.52e-05	0.000893396
MAP1LC3B2	2.20476	1.14062	4.56e-05	0.000899712
GPR18	0.475697	-1.07189	4.64e-05	0.000910793
RAB13	2.08237	1.05823	4.72e-05	0.000924999
DDAH2	2.3606	1.23915	4.76e-05	0.000932285
PDSS1	2.23789	1.16214	4.88e-05	0.000954462
RCVRN	2.66948	1.41656	4.89e-05	0.000955997
LRRC36	0.143429	-2.80159	4.91e-05	0.000956488
MTRNR2L1	2.01707	1.01226	4.95e-05	0.000962245
SEPTIN8	0.436579	-1.19568	4.96e-05	0.000962245
FSBP	0.262664	-1.92871	5.12e-05	0.0009893
RAB43	2.17889	1.12359	5.38e-05	0.00103225
NRP1	0.308443	-1.69693	5.42e-05	0.00103769
FSTL4	3.42547	1.7763	5.46e-05	0.00104276
KCNH7	2.40981	1.26892	5.46e-05	0.00104276
CYSLTR2	0.455467	-1.13458	5.54e-05	0.00105495
ADCY9	0.442782	-1.17533	5.61e-05	0.00106587
HSD3B7	2.06652	1.0472	5.92e-05	0.00111147
S100A8	3.40016	1.7656	6.05e-05	0.00112911
ASPRV1	2.3826	1.25253	6.05e-05	0.00112911
CCDC71L	2.05616	1.03995	6.15e-05	0.00114441
AMPH	2.99855	1.58426	6.16e-05	0.00114505
OBSCN	0.379831	-1.39657	6.26e-05	0.00115959
DLG3	0.468581	-1.09363	6.39e-05	0.00117981
KLHL3	0.378231	-1.40266	6.44e-05	0.00118862
TNFRSF25	0.359906	-1.47431	6.56e-05	0.00120472
ADAMTS2	2.53339	1.34107	6.6e-05	0.0012071
CACNA2D2	0.406785	-1.29766	6.93e-05	0.00125136
NNMT	10.7373	3.42456	6.94e-05	0.00125136
SERINC2	2.22346	1.15281	7.11e-05	0.00127414
CCNA1	10.8404	3.43835	7.18e-05	0.00128461
MUC1	2.46712	1.30283	7.53e-05	0.00132555
CSNK1A1L	2.55872	1.35542	7.54e-05	0.00132625
RASL11A	2.13874	1.09676	7.56e-05	0.00132625
SORBS3	0.43408	-1.20397	7.57e-05	0.00132663
EPHA4	0.404602	-1.30542	7.7e-05	0.00134597
HPN	2.85639	1.51419	7.72e-05	0.00134857
ZBTB16	3.12264	1.64277	7.74e-05	0.00135012
S100A12	4.18476	2.06515	7.81e-05	0.00135232
DBH	0.122213	-3.03253	7.87e-05	0.00135993
ERBB2	0.48331	-1.04898	8.07e-05	0.001384
PCNX2	0.424585	-1.23588	8.29e-05	0.00141214
PDGFRB	0.434054	-1.20405	8.29e-05	0.00141214
CARNS1	0.370384	-1.43291	8.3e-05	0.00141214
MYO1B	4.01307	2.00471	8.34e-05	0.0014178
HPCAL4	0.413139	-1.2753	8.43e-05	0.00143096
CYYR1	4.39792	2.13682	8.45e-05	0.00143413
ALS2CL	0.403253	-1.31024	8.5e-05	0.00143748
KCNG1	0.197007	-2.34368	8.5e-05	0.00143748
CYGB	3.29573	1.7206	9e-05	0.00151109
JAKMIP2	0.436453	-1.1961	9.11e-05	0.00152134
ZNF660-ZNF197	0	#NAME?	9.33e-05	0.00154701
SYN3	2.48074	1.31077	9.33e-05	0.00154701
SLC4A9	3.25078	1.70078	9.73e-05	0.00160539
GPR68	0.484902	-1.04423	0.000100154	0.00164963
INHBA	3.68839	1.88299	0.000100802	0.00165686
SPATC1	3.38347	1.7585	0.000101626	0.00166314
CACNA2D3	0.388313	-1.36471	0.0001023	0.00167119
TMEM45A	2.71079	1.43871	0.000105477	0.00170974
ADGRG1	0.459039	-1.12331	0.000106345	0.00172131
GPR84	3.92914	1.97421	0.000109074	0.00175504
ERG	3.52155	1.81621	0.000110391	0.00176879
RCAN2	0.253905	-1.97764	0.000111022	0.00177334
ZSWIM5	0.299498	-1.73938	0.000120614	0.00189772
DAGLA	0.345468	-1.53338	0.000122984	0.0019302
ST8SIA1	0.38396	-1.38097	0.000124953	0.00195109
SLC46A1	0.4916	-1.02444	0.00013442	0.00207775
FCGBP	0.277608	-1.84888	0.000137919	0.00211688
ZAP70	0.393333	-1.34618	0.000144442	0.00220155
FAM110B	2.16747	1.11601	0.000144788	0.00220463
BCL2L15	3.41058	1.77002	0.000145191	0.00220857
TLCD4	3.8115	1.93036	0.000148131	0.0022466
AGTRAP	2.00808	1.00582	0.000152876	0.00230943
RBM11	2.44348	1.28894	0.000154298	0.00232537
PASK	0.478014	-1.06487	0.000154717	0.00232537
PATJ	0.493092	-1.02007	0.000162551	0.00242137
CPA3	0.480399	-1.0577	0.000170432	0.0025151
CEACAM6	3.44547	1.7847	0.00017081	0.00251826
ZDHHC19	4.57659	2.19427	0.000171316	0.00252329
C3orf18	0.47773	-1.06573	0.000173702	0.00254759
ANKS6	0.425625	-1.23235	0.000174471	0.00255208
FAM47E	3.40372	1.76711	0.000174614	0.00255208
ST6GALNAC1	0.324913	-1.62187	0.000177017	0.00257263
ATP9A	2.18791	1.12955	0.000177353	0.00257507
CRACR2B	2.43582	1.28441	0.000178516	0.00258665
IL32	0.427316	-1.22662	0.000178946	0.00258838
IL1RL2	4.23017	2.08071	0.000180944	0.00260989
XCL1	0.430781	-1.21498	0.000186239	0.00267367
IFITM1	2.17552	1.12136	0.000187293	0.00268127
ANKRD22	4.33211	2.11507	0.00018892	0.00269951
CFAP45	2.14249	1.09929	0.000189613	0.00270689
PRSS35	0.201054	-2.31434	0.000191357	0.00272671
HS3ST3B1	2.17029	1.11789	0.000192899	0.00274357
TEF	0.468649	-1.09342	0.000194596	0.0027559
TDRD9	2.38875	1.25626	0.000196917	0.00278007
FGFRL1	0.44243	-1.17648	0.000197334	0.00278339
MCOLN2	0.440465	-1.1829	0.000201426	0.00282809
DTHD1	0.43731	-1.19327	0.000203422	0.0028504
DUSP2	0.416087	-1.26504	0.000203573	0.0028504
KCNE5	2.66691	1.41517	0.000205059	0.00286858
LRATD2	0.482709	-1.05078	0.000205331	0.00286976
TLR7	0.399589	-1.32341	0.000206377	0.00287913
ATP1A3	0.369821	-1.4351	0.000206897	0.00288376
GZMH	0.387644	-1.3672	0.000208816	0.00290522
FAM89A	2.57626	1.36528	0.00020949	0.00290931
LHX1	4.84202	2.27561	0.0002127	0.00294818
TMEM52B	3.26781	1.70832	0.000214123	0.00295489
IFITM2	2.12981	1.09073	0.000216531	0.00298275
SLC4A4	0.347158	-1.52634	0.000217856	0.00299562
SOCS1	2.70722	1.43681	0.000218433	0.00300086
CEACAM8	3.62612	1.85843	0.000220307	0.00301701
OLAH	4.20178	2.071	0.00022097	0.00301947
FPR1	2.01638	1.01177	0.000222535	0.00303814
KCNC3	0.369337	-1.43699	0.000225902	0.00307862
P4HA2	3.47457	1.79683	0.000226234	0.0030804
RTKN2	0.438994	-1.18773	0.000227221	0.00308835
TAFA2	2.05416	1.03855	0.000228793	0.00310243
HPD	2.9066	1.53933	0.00023007	0.00311327
LDHA	2.04797	1.03419	0.000230953	0.00311969
AKR1C1	5.5845	2.48143	0.000234392	0.00315503
HLA-DRB3	0.400359	-1.32063	0.000235016	0.00315739
IL1RL1	3.41019	1.76985	0.000235101	0.00315739
SPINK8	2.96756	1.56928	0.000239325	0.00320733
PI16	0.3979	-1.32952	0.000243542	0.00324963
EPB41L2	0.470704	-1.08711	0.000244712	0.00325495
MUSTN1	2.02922	1.02092	0.000245503	0.00326159
SCRG1	2.43151	1.28185	0.000247792	0.00328063
COL9A3	2.04288	1.0306	0.000250119	0.00330572
MAGEE1	0.389671	-1.35967	0.000252634	0.0033332
PLEKHG4	0.432807	-1.20821	0.000253314	0.00333929
DCHS1	0.383075	-1.3843	0.000263779	0.00345348
GABRR2	2.24332	1.16564	0.000275058	0.00357946
KLRC3	0.451113	-1.14844	0.000275271	0.00357946
ZFYVE28	0.426893	-1.22805	0.00027956	0.00362907
NSG1	0.386338	-1.37206	0.000282386	0.00365646
SRGN	2.08973	1.06331	0.000291695	0.0037611
NLRP6	2.13999	1.09761	0.000294495	0.00379082
KLF14	8.1593	3.02845	0.000294828	0.00379192
FRMPD3	0.345582	-1.5329	0.000297628	0.00382152
EPCAM	6.24993	2.64384	0.000300072	0.00384323
UPK3A	0.281802	-1.82724	0.000303725	0.00387705
TTC16	0.420663	-1.24926	0.000308126	0.00392342
ENG	0.469165	-1.09183	0.000309027	0.00392836
TEAD3	2.62834	1.39415	0.000314003	0.00397841
RAB20	2.25608	1.17382	0.00031573	0.00399699
SOX6	3.49228	1.80417	0.000319654	0.00403333
PTX3	2.73211	1.45002	0.000323506	0.00407187
ROM1	2.13381	1.09343	0.00032821	0.00412092
B3GALT2	0.340031	-1.55626	0.00033323	0.00417368
ZNF354C	0.46696	-1.09863	0.000334301	0.00418269
PTGFRN	0.428506	-1.22261	0.000342777	0.0042723
EDARADD	0.438052	-1.19083	0.00034486	0.00429121
CXCR5	0.472556	-1.08144	0.00034646	0.00429895
ZDHHC1	0.32291	-1.6308	0.000346879	0.00429895
PKP2	2.10848	1.07621	0.000354839	0.00437283
EXOSC4	2.63253	1.39645	0.000360184	0.00442092
AXIN2	0.459495	-1.12188	0.000368267	0.0044842
FGF9	0.240374	-2.05664	0.000369488	0.00449192
LGR6	0.459117	-1.12307	0.000371441	0.00451208
DEFA3	6.26156	2.64652	0.000380349	0.00459565
RSPH14	2.42693	1.27913	0.000381523	0.00460294
CHIC1	0.476624	-1.06908	0.000382454	0.00460865
EFCAB12	2.00565	1.00407	0.000383372	0.00461312
PRRT4	4.39354	2.13539	0.000385155	0.0046273
AFF2	2.30306	1.20355	0.000385863	0.00463089
ZXDB	0.487179	-1.03748	0.000392031	0.00469885
KIR3DL1	0.472882	-1.08045	0.00039311	0.0047081
ISM1	0.313328	-1.67425	0.000400998	0.00478387
ZNF540	0.446022	-1.16481	0.000402036	0.00479252
OSBPL1A	2.00045	1.00033	0.000403474	0.00480345
SAMD14	2.31329	1.20994	0.000403908	0.00480362
FFAR3	2.50911	1.32718	0.000415743	0.00491385
SLPI	2.43442	1.28358	0.000422538	0.00498646
DYNC2H1	0.368796	-1.43911	0.000427869	0.00504161
SLC27A2	2.56278	1.35771	0.000430161	0.00506083
RAB3IL1	6.46237	2.69206	0.000433732	0.0050787
CHIT1	3.96244	1.98639	0.000444666	0.00517583
TCN1	4.52637	2.17835	0.000454066	0.00526923
PCBP4	0.47654	-1.06933	0.000462308	0.00533255
ARMH2	2.22573	1.15428	0.000462769	0.005333
TACSTD2	3.41457	1.77171	0.000466823	0.00536042
CDCA7L	2.19026	1.1311	0.000474922	0.00544118
ENPP5	0.449053	-1.15504	0.000476213	0.00545189
MID2	0.402439	-1.31316	0.000478993	0.00547553
ITGA7	5.09163	2.34813	0.000480667	0.00548868
SLFN12L	0.473441	-1.07874	0.000491154	0.00558537
ACVR2A	0.485286	-1.04309	0.000492803	0.00559581
CCR7	0.486044	-1.04084	0.000503446	0.00568059
TLN2	2.90463	1.53835	0.000513386	0.00575699
CLRN1	3.60299	1.84919	0.000528998	0.00591474
MTRNR2L6	2.33634	1.22425	0.000533667	0.00595622
RTL5	0.463778	-1.10849	0.000538547	0.00599525
FHAD1	0.293676	-1.7677	0.000545513	0.00605958
CD8B	0.410329	-1.28515	0.000546588	0.00606599
CRIM1	0.445447	-1.16667	0.000547278	0.00606599
PDE2A	2.42658	1.27893	0.000553666	0.00612351
MAL	0.479514	-1.06036	0.000556313	0.00614834
GPR143	3.62798	1.85916	0.000559957	0.0061708
ZNF549	0.49382	-1.01794	0.000563989	0.00620186
MMP27	8.34076	3.06018	0.000571655	0.00624581
DNTT	0.198168	-2.3352	0.000575187	0.00627991
SEPTIN1	0.489969	-1.02924	0.000587504	0.00637802
ST20-MTHFS	2.37962	1.25073	0.000589284	0.00639281
SHROOM4	2.13824	1.09643	0.000601826	0.00650584
DNAI2	0.290077	-1.78549	0.000608847	0.00657228
KIR2DL1	0.434288	-1.20328	0.000619405	0.00664429
SEZ6	3.01551	1.5924	0.000623204	0.00666405
RMI2	2.05836	1.0415	0.000623423	0.00666405
EML5	0.398423	-1.32763	0.000631575	0.00674179
TMC5	2.35553	1.23605	0.000643612	0.00683219
TMEM86A	0.437956	-1.19114	0.000644229	0.006834
CUX2	0.284951	-1.81121	0.000657228	0.00695264
M1AP	2.26318	1.17835	0.000662878	0.00698827
SH2D4B	2.62939	1.39473	0.000672001	0.00706016
AANAT	2.5736	1.36379	0.000672617	0.00706179
LYG2	10.4249	3.38196	0.000675516	0.00708252
FPR3	0.486323	-1.04001	0.000684353	0.00715249
ZDBF2	0.430535	-1.2158	0.000688059	0.00717962
TGM5	4.29574	2.10291	0.000704308	0.00731926
PCBP3	2.31104	1.20854	0.000708151	0.00734922
WNT7A	0.311554	-1.68244	0.000714164	0.00739961
BSND	2.52464	1.33608	0.000720677	0.0074389
TIMP3	3.30136	1.72306	0.000728582	0.00751405
ZNF608	2.81624	1.49377	0.000731998	0.00752534
PRL	3.53721	1.82261	0.000747561	0.00765962
ZNF287	0.459211	-1.12277	0.000755341	0.00770774
ARPIN	0.477142	-1.06751	0.000760383	0.00774954
CD163L1	5.45346	2.44717	0.000761713	0.00775792
DNAH10	2.87147	1.52179	0.000762497	0.00776075
TDRD6	0.363458	-1.46014	0.00076873	0.00781381
TGM3	0.485383	-1.0428	0.000772031	0.00783696
ZNF365	0.411369	-1.28149	0.000821453	0.00820275
FHIT	0.478149	-1.06447	0.000823398	0.00821147
INAVA	2.28849	1.19439	0.000824864	0.00822073
ZNF883	0.371127	-1.43002	0.000844343	0.00837081
TNK1	0.41347	-1.27415	0.000847767	0.00838605
PRDM5	2.1714	1.11862	0.00084984	0.0083932
TAFA1	0.363765	-1.45892	0.000851262	0.00839483
MYBPC1	2.80832	1.48971	0.000851649	0.00839483
CFAP126	13.6417	3.76995	0.000852789	0.00839995
PAX5	0.483043	-1.04978	0.000875341	0.0085732
CILP2	3.16196	1.66082	0.000893863	0.00872114
DKK3	0.314879	-1.66713	0.000897941	0.00874978
TCTEX1D1	2.68297	1.42383	0.000915308	0.00884586
SERPINB10	4.40208	2.13818	0.000916707	0.00884822
TLE2	0.388782	-1.36297	0.000923716	0.00889345
DST	0.460184	-1.11972	0.000926433	0.00890799
COL1A1	3.71944	1.89509	0.000933524	0.00895412
SAMD15	3.06822	1.6174	0.000944813	0.00904208
FSIP2	0.225085	-2.15146	0.000967708	0.00921395
SOGA3	0.325049	-1.62127	0.000971179	0.00923434
RNASE3	4.47157	2.16078	0.000975587	0.0092705
RNF165	0.459166	-1.12291	0.000982902	0.00933421
LRRN3	0.193366	-2.3706	0.00100066	0.00947351
FLT3LG	0.454802	-1.13669	0.00100213	0.00948153
PTH2R	2.32031	1.21432	0.0010262	0.0096675
AGAP1	0.450806	-1.14942	0.00104897	0.00981346
MS4A3	3.94335	1.97942	0.0010491	0.00981346
APBB2	2.07916	1.056	0.00105225	0.00983426
ZBTB46	0.409695	-1.28738	0.00106404	0.00993843
DEFA4	4.7721	2.25462	0.00106563	0.0099472
SLC1A3	2.53448	1.34169	0.00106831	0.0099661
NOXRED1	2.05646	1.04017	0.00106943	0.00997045
CLEC4F	0.150463	-2.73252	0.00107951	0.0100157
LAMA2	0.363621	-1.45949	0.00108937	0.0100827
LOXL1	2.27937	1.18863	0.0011241	0.0103604
MARCHF10	0.277855	-1.84759	0.00114038	0.0104789
ACE	0.381564	-1.39	0.00115584	0.0105818
AIM2	2.4706	1.30486	0.00115652	0.0105818
STARD9	0.487743	-1.03581	0.00116661	0.010637
DEFA5	4.88713	2.28899	0.00116776	0.0106412
S100A9	2.63107	1.39565	0.00118147	0.0107278
SPIN3	0.494948	-1.01465	0.0012018	0.0108737
SPNS2	2.16292	1.11298	0.00121812	0.0109889
LY6G6C	2.243	1.16543	0.00122247	0.0110087
CYP1A1	2.89992	1.53601	0.00123137	0.0110564
TTC24	0.442654	-1.17575	0.0012342	0.0110752
TMEM244	0.180632	-2.46888	0.00123883	0.0110908
CD274	3.40984	1.7697	0.00124429	0.0111202
SLC4A3	0.307923	-1.69936	0.00125144	0.0111529
EPHA1	0.49978	-1.00063	0.00125151	0.0111529
DLL1	0.345089	-1.53496	0.00125159	0.0111529
NECTIN3	0.354008	-1.49815	0.00125766	0.011169
ITGA9	2.42986	1.28087	0.00126886	0.0112267
ST8SIA5	2.38717	1.2553	0.0012694	0.0112267
FCGR1A	2.27812	1.18784	0.0012851	0.0113133
IGFBP3	0.446638	-1.16282	0.00128979	0.0113416
NPTXR	0.45074	-1.14963	0.00130301	0.0114324
COL6A1	0.33531	-1.57643	0.00130335	0.0114324
EDAR	0.370185	-1.43368	0.00130385	0.0114324
CYP2U1	0.493879	-1.01777	0.00131402	0.0114794
RAPH1	0.447126	-1.16125	0.00131521	0.0114794
PRSS36	2.11747	1.08234	0.00131646	0.0114838
ELOVL4	0.348992	-1.51874	0.00132311	0.0115162
NMNAT2	2.34051	1.22682	0.00132377	0.0115162
ANO9	0.417502	-1.26014	0.00132513	0.0115201
SLC28A3	2.55141	1.35129	0.00134882	0.0116852
WNT10B	0.455586	-1.13421	0.00141457	0.012112
ABCA13	2.87523	1.52367	0.00145196	0.0123768
TMEM140	2.00542	1.00391	0.00146985	0.0125015
NT5E	0.44156	-1.17932	0.00149048	0.0126208
HEATR9	0.350014	-1.51452	0.0015095	0.0127396
ACVR1C	0.412809	-1.27645	0.00152987	0.0128634
AUTS2	0.486904	-1.03829	0.00153294	0.0128737
FAM241B	0.390393	-1.357	0.00153639	0.0128885
HDC	0.455426	-1.13471	0.00154466	0.0129366
FAM169A	0.442709	-1.17557	0.0015555	0.0130132
GADD45B	2.02582	1.01851	0.00155845	0.0130307
CA11	0.473444	-1.07874	0.00156072	0.0130311
NCR3	0.459109	-1.12309	0.00156186	0.0130311
BTBD19	2.22684	1.155	0.00156416	0.0130429
ROR1	0.207912	-2.26596	0.00159785	0.0132588
CATSPERB	0.349464	-1.51679	0.00160336	0.0132792
IQGAP3	2.81645	1.49388	0.00162136	0.0133815
NTN4	0.316795	-1.65838	0.00162486	0.0133874
SFRP1	3.01495	1.59214	0.00162658	0.0133885
CARMIL2	0.497261	-1.00793	0.00165476	0.0135694
SGCD	0.285844	-1.8067	0.00167647	0.0137254
BPI	3.43435	1.78004	0.00168437	0.0137696
SOX13	0.474576	-1.07529	0.00170223	0.0138622
COL17A1	4.9265	2.30056	0.00170348	0.013865
NRCAM	0.239146	-2.06404	0.00173572	0.0140825
CD163	2.94261	1.5571	0.00174915	0.0141765
LTBP3	0.493059	-1.02017	0.00177792	0.0143716
MTRNR2L9	2.01811	1.013	0.00179637	0.0144977
NFIB	2.48847	1.31526	0.00180202	0.0145358
PHLDB2	0.471755	-1.08389	0.00185115	0.0148305
COL5A3	0.423866	-1.23832	0.00185735	0.0148724
B3GAT1	0.499605	-1.00114	0.00186739	0.0149293
IL4I1	0.32191	-1.63527	0.00186863	0.0149315
MPO	3.60127	1.8485	0.00187264	0.0149459
SCN9A	2.11571	1.08114	0.00187496	0.0149459
WNK4	2.85581	1.5139	0.00188695	0.0149997
SHD	0.277622	-1.84881	0.00191661	0.015196
PRDM11	0.442536	-1.17613	0.00192203	0.0152153
CPAMD8	0.447566	-1.15983	0.0019264	0.0152322
NAV2	2.28649	1.19313	0.00192737	0.0152322
DGKH	2.68735	1.42618	0.00192814	0.0152322
ZNF469	0.384507	-1.37892	0.00199142	0.0156274
NOG	0.245287	-2.02746	0.00199692	0.0156544
LARGE2	0.409212	-1.28908	0.00200719	0.0157189
MARCHF3	2.12836	1.08974	0.00201136	0.0157435
TMIE	0.349596	-1.51624	0.00201907	0.015786
SYCE3	2.49876	1.32121	0.0020205	0.015786
ANK3	0.495544	-1.01291	0.00202105	0.015786
SLCO4A1	2.48073	1.31076	0.00202801	0.0158172
TMEM54	2.28237	1.19053	0.00205545	0.0159906
LIMCH1	0.309863	-1.6903	0.00206218	0.0160348
DNAH6	0.410186	-1.28565	0.00206683	0.0160546
TENM1	2.3914	1.25786	0.00207619	0.0161077
IFNG	0.492301	-1.02239	0.00209728	0.0162171
HROB	3.26853	1.70864	0.00210187	0.0162444
SLC22A14	2.23266	1.15877	0.00212517	0.0163832
LPA	0.378466	-1.40176	0.0021424	0.0164531
ANXA1	2.08945	1.06312	0.0021439	0.0164531
ACVR2B	0.461879	-1.11441	0.00216749	0.0166082
PTPN13	0.447166	-1.16112	0.00216758	0.0166082
GNLY	0.439139	-1.18725	0.00217773	0.0166587
CDK18	0.446024	-1.16481	0.00224045	0.0170065
RLN3	2.82536	1.49843	0.00224386	0.0170156
MRNIP	0.451593	-1.1469	0.00227968	0.0172082
ALOX15B	3.20224	1.67908	0.00228038	0.0172082
XPNPEP2	0.449287	-1.15429	0.00229252	0.0172869
CPXM2	2.73478	1.45142	0.00236564	0.0177197
UNC5A	2.19836	1.13643	0.00236706	0.0177217
LLGL2	0.466072	-1.10137	0.00238184	0.0178063
ANKRD2	2.38963	1.25679	0.00239027	0.0178518
FAM160A1	2.0941	1.06633	0.00239628	0.0178793
OSM	2.08493	1.06	0.00241423	0.0180035
LRRC66	0.247629	-2.01375	0.00242298	0.0180434
F12	2.07466	1.05288	0.00243166	0.0180817
ZNF239	0.417988	-1.25847	0.00245432	0.0182147
GPRC5B	0.3764	-1.40966	0.00246578	0.0182821
FERMT2	3.79697	1.92485	0.00247271	0.018311
FBLN2	0.376092	-1.41084	0.00248145	0.0183538
RYR1	0.458285	-1.12568	0.00251576	0.0185449
CDK20	0.437496	-1.19266	0.00254211	0.0186935
ADAM12	0.36722	-1.44528	0.00257471	0.0188705
DEPDC1	2.14094	1.09825	0.00259919	0.0190045
OLFM4	4.74455	2.24627	0.00261106	0.0190731
MORC4	0.485021	-1.04388	0.00261756	0.0190975
SAMD10	0.494751	-1.01523	0.00261966	0.0190995
NRN1	3.0143	1.59182	0.00263362	0.0191638
ZNF827	0.468993	-1.09236	0.00263474	0.0191638
ZNF781	0.407478	-1.29521	0.00263851	0.019173
TMEM30B	0.409543	-1.28791	0.00265869	0.0192956
CRISP2	2.87377	1.52294	0.00265928	0.0192956
PLCH2	0.440329	-1.18335	0.00272424	0.0197212
LRFN3	0.427686	-1.22537	0.00273595	0.0197685
CNGA4	2.31046	1.20818	0.00274618	0.0198144
AMOT	0.448872	-1.15562	0.00278722	0.0200539
KCNK5	2.28497	1.19218	0.00284476	0.0203894
ADAM23	0.423782	-1.2386	0.00284615	0.0203894
ZNF853	0.488936	-1.03228	0.0028485	0.0203894
DUSP4	0.398009	-1.32913	0.00285345	0.0204068
PXT1	2.52572	1.33669	0.00287791	0.0205423
MTUS1	0.451318	-1.14778	0.00289068	0.0206143
DOC2B	2.58289	1.36898	0.00292392	0.0208005
SDS	0.342033	-1.54779	0.00293363	0.0208236
FABP4	3.27073	1.70961	0.00298175	0.0210731
KIF26B	0.363616	-1.45951	0.00302605	0.0212824
LCE5A	16.9854	4.08623	0.00304836	0.0214156
LTF	3.42807	1.7774	0.00310581	0.0216709
SLC29A2	0.4634	-1.10967	0.00310782	0.0216709
HYAL3	2.54195	1.34594	0.00314547	0.0218841
ZNF30	0.476575	-1.06922	0.00315427	0.0219026
IL24	0.447705	-1.15938	0.00316996	0.0219519
CYP26A1	2.58426	1.36975	0.00319592	0.0221116
IGFBP4	0.411551	-1.28086	0.0032031	0.0221513
STAB2	3.073	1.61965	0.0032385	0.0223456
FAAH2	0.4675	-1.09696	0.00324428	0.0223654
SORCS3	0.308794	-1.69528	0.00324836	0.0223835
FBXL16	0.487699	-1.03594	0.00327067	0.0224866
IQCA1	0.265959	-1.91072	0.00328494	0.0225645
PHF24	2.08795	1.06208	0.00334782	0.0229347
NTRK3	2.49112	1.31679	0.00336202	0.0229908
HHAT	0.440983	-1.1812	0.00337748	0.0230554
PKIB	0.395178	-1.33943	0.00339754	0.023151
MS4A2	0.462748	-1.1117	0.00340598	0.0231673
AREG	2.40358	1.26519	0.00341514	0.0231885
CHRNA2	2.04293	1.03064	0.0034306	0.0232625
PLCXD2	0.408758	-1.29068	0.00343731	0.0232977
HLF	0.379382	-1.39828	0.00345563	0.0233805
SUSD4	0.450967	-1.14891	0.00353673	0.0237787
MYRFL	3.9323	1.97537	0.00353745	0.0237787
OVCH1	2.54102	1.34541	0.00354829	0.0238184
BMP2	2.31773	1.21271	0.00357226	0.0239265
CA12	2.0759	1.05374	0.00360482	0.024113
BTNL9	0.327737	-1.60939	0.00363219	0.0242539
TIFA	2.42185	1.27611	0.00366613	0.0244377
TMEM8B	0.496491	-1.01016	0.00375651	0.024867
ELANE	5.82071	2.54119	0.00376641	0.0249002
ZCCHC18	0.43753	-1.19255	0.00377305	0.0249334
TRIM2	0.457646	-1.1277	0.00379563	0.0250502
CHDH	2.01494	1.01074	0.00382555	0.0251961
CNTNAP3B	3.42731	1.77708	0.0038446	0.0252645
SMKR1	0.458614	-1.12465	0.00387412	0.0254258
ACSS3	2.20544	1.14106	0.0038942	0.025492
CNTNAP2	0.349647	-1.51603	0.00391675	0.0256066
CCDC141	0.399577	-1.32346	0.00394057	0.0256945
ETNK2	0.396429	-1.33486	0.0039442	0.0256986
KIR2DL3	0.433618	-1.2055	0.00394667	0.0257037
ITIH1	0.398033	-1.32904	0.00404036	0.0261471
ARFGEF3	2.35154	1.23361	0.0040443	0.0261505
SP6	3.36548	1.75081	0.00407797	0.0263571
ANKRD29	0.379489	-1.39787	0.00415878	0.026765
SPAG4	2.78611	1.47825	0.00421013	0.0270175
CDO1	2.96509	1.56808	0.00423222	0.0271163
FAM153A	0.377806	-1.40428	0.00423437	0.0271163
RSPO2	2.96124	1.5662	0.00423737	0.0271241
ABLIM2	0.384452	-1.37913	0.00429512	0.0273394
GRIK5	2.08435	1.0596	0.00429777	0.0273394
GRAPL	0.334883	-1.57827	0.004307	0.0273823
NRP2	0.419953	-1.2517	0.00432828	0.0274878
NEFL	0.38973	-1.35945	0.00433779	0.027514
SHOX2	2.73035	1.44909	0.00435466	0.0275753
SALL2	0.435093	-1.2006	0.004359	0.0275914
CD207	0.154996	-2.68969	0.004381	0.0277001
ZXDA	0.495167	-1.01401	0.0044577	0.0281
UGT2B11	0.387924	-1.36615	0.00446147	0.0281006
MYBPHL	2.85619	1.51409	0.00454236	0.0284549
ZNF683	0.135349	-2.88524	0.0045466	0.0284549
MEIKIN	10.7524	3.42659	0.00456555	0.028532
ADGRG2	3.1503	1.65549	0.00456687	0.028532
PGLYRP1	4.71803	2.23818	0.00463026	0.0288436
TGFB3	0.476429	-1.06967	0.00467037	0.029058
TRNP1	0.485572	-1.04224	0.00467819	0.029083
PPEF1	2.10809	1.07594	0.00468833	0.0291096
VPREB3	0.493654	-1.01843	0.0046912	0.0291096
NAP1L2	0.491927	-1.02348	0.00469198	0.0291096
ECRG4	0.33385	-1.58273	0.00474332	0.0293229
MACROD2	0.459762	-1.12104	0.00478668	0.0295297
LYNX1	0.327245	-1.61156	0.00479588	0.0295577
CCL20	2.39461	1.25979	0.00479699	0.0295577
NCR3LG1	0.41796	-1.25856	0.00487308	0.0299422
CCNI2	0.437122	-1.19389	0.00489561	0.0300445
NPTX1	0.346998	-1.527	0.00491224	0.0301103
MLNR	4.2339	2.08199	0.00496027	0.0303154
ZNF541	0.310101	-1.68919	0.00498673	0.030433
PRLR	0.465141	-1.10426	0.00506987	0.0308176
GNA14	3.7418	1.90373	0.00508504	0.0308702
KCNK10	0.335064	-1.57749	0.00510123	0.0309269
TMEM92	2.14276	1.09947	0.00515382	0.0311055
CRISP3	3.27203	1.71019	0.00516121	0.0311055
ME3	0.484062	-1.04674	0.00516191	0.0311055
SFRP5	0.276073	-1.85688	0.00522613	0.0313814
ZSCAN23	0.229103	-2.12593	0.00525499	0.0315049
VXN	0.372692	-1.42394	0.00528378	0.0316283
GJB6	2.07884	1.05578	0.00543247	0.0323792
CENPA	2.14204	1.09898	0.00548951	0.0326303
DPEP1	4.19167	2.06753	0.00549227	0.032634
PAGE5	0.293624	-1.76796	0.00549956	0.0326647
CAND2	0.354578	-1.49582	0.00550658	0.0326937
TPPP3	0.370033	-1.43427	0.00552137	0.0327561
WNT1	0.392864	-1.3479	0.00555011	0.032863
FAM47E-STBD1	3.27681	1.71229	0.00555985	0.0328952
FAM170A	3.72899	1.89879	0.00559109	0.0330396
IRX3	2.48357	1.31241	0.00559504	0.0330396
REEP2	2.1539	1.10695	0.0057033	0.0335376
TMEM217	2.4225	1.27649	0.00570346	0.0335376
LIFR	3.07815	1.62206	0.00573517	0.0336853
TSKS	0.39231	-1.34993	0.00574933	0.0337142
PRUNE2	4.14208	2.05036	0.00582468	0.0339516
NYAP1	0.297928	-1.74696	0.00583417	0.0339814
MCOLN3	0.390241	-1.35756	0.00585242	0.0340605
RPH3A	2.08638	1.061	0.00585702	0.0340744
CASP5	2.09214	1.06498	0.0059965	0.0346603
AKAP12	0.4534	-1.14114	0.00607364	0.0349584
ZNF573	0.42806	-1.22412	0.00612412	0.0351873
AZU1	5.20096	2.37878	0.00616713	0.0353441
KCNQ3	0.334058	-1.58183	0.00619082	0.0354376
OR52L1	2.57253	1.36319	0.00624571	0.0356984
GPRASP2	0.335649	-1.57498	0.0063101	0.0359591
CCDC136	0.462477	-1.11255	0.006472	0.0367723
AOX1	2.4669	1.3027	0.0065752	0.0372343
TSPO	2.12855	1.08987	0.00660024	0.0373347
SERF1B	2.07238	1.05129	0.00665677	0.0375574
SLC2A5	2.17962	1.12408	0.00667207	0.0376181
OTUD7A	0.434322	-1.20316	0.00677401	0.038093
MAOA	4.06505	2.02327	0.00678372	0.0381192
NTSR1	2.40078	1.2635	0.00682329	0.0382995
AKR1C2	3.30225	1.72345	0.00687357	0.0385111
IGSF10	3.20272	1.6793	0.00691535	0.0386691
DAW1	3.78907	1.92184	0.00697994	0.0388937
HAPLN3	0.481275	-1.05507	0.00700375	0.0389838
COL6A2	0.413721	-1.27327	0.00714423	0.0395931
CCDC152	0.49731	-1.00778	0.00715209	0.0396223
MEDAG	2.23127	1.15787	0.00717451	0.0397322
LCN2	5.4733	2.45241	0.00722093	0.0399027
DNAI3	0.386627	-1.37098	0.00723254	0.0399287
IL9R	0.473243	-1.07935	0.00727325	0.040105
ANTXRL	3.43187	1.77899	0.007327	0.0403105
COL9A2	2.13789	1.09619	0.00733138	0.0403105
NSG2	2.0207	1.01486	0.00736912	0.0404375
GCKR	2.05451	1.03879	0.00737052	0.0404375
COL26A1	0.179451	-2.47834	0.00737912	0.0404557
H2AC7	2.66139	1.41218	0.00739342	0.0405196
TRIM51	0.34511	-1.53487	0.00740097	0.040521
FBXO6	2.03395	1.02429	0.00740161	0.040521
VSIG4	2.28494	1.19216	0.00741681	0.0405897
GADD45G	2.09251	1.06523	0.00742751	0.0406048
GSTM5	2.17293	1.11964	0.00743178	0.0406098
FOXP3	0.478287	-1.06405	0.00745716	0.0406653
SLC12A3	0.423666	-1.239	0.00748697	0.0407913
BFSP1	0.475782	-1.07163	0.00750498	0.0408388
AUNIP	2.05595	1.03981	0.00752937	0.0408989
HTRA3	3.09176	1.62843	0.00754471	0.0409368
UGT2A2	2.71206	1.43939	0.00754757	0.0409368
CORIN	2.09077	1.06404	0.00756154	0.0409581
FOXO3B	0.452818	-1.143	0.00757602	0.0410069
EMILIN3	7.08724	2.82522	0.00767006	0.0413989
RBM20	0.333654	-1.58358	0.00775435	0.0417362
OR2B11	2.43729	1.28528	0.0077703	0.0417926
ECSCR	4.10463	2.03725	0.00781873	0.0419823
MMP8	5.1806	2.37312	0.00782742	0.0419966
FAT4	0.442386	-1.17662	0.00785534	0.0420875
HBE1	4.36153	2.12483	0.00790472	0.0422781
PDYN	2.59235	1.37426	0.00793504	0.0424106
FAM107A	2.6621	1.41257	0.00807456	0.0430213
ALPK2	0.356179	-1.48932	0.00824307	0.043676
SDK1	2.81223	1.49171	0.00829381	0.0439145
MAP9	0.489591	-1.03035	0.00829989	0.0439163
LAMB1	2.40408	1.26549	0.00846801	0.0446056
SLC17A3	0.350765	-1.51142	0.00849847	0.0446738
KRT5	0.109703	-3.18832	0.00856372	0.0449705
POTEE	2.19599	1.13487	0.00868084	0.0454143
CEBPE	3.35428	1.746	0.00871037	0.0455222
CARD17	2.37372	1.24715	0.00878722	0.0458456
NRIP2	0.471329	-1.08519	0.00880859	0.045933
KLHDC8A	4.41412	2.14212	0.00881708	0.0459544
PCDHGB5	0.371327	-1.42924	0.00885218	0.0460434
CITED4	2.79702	1.48389	0.00899734	0.0465298
GBP6	3.03817	1.6032	0.00901582	0.0465782
DZIP1L	4.72704	2.24094	0.00907185	0.0467376
PCOLCE2	5.50883	2.46175	0.00908994	0.0467875
CTSG	5.4864	2.45586	0.00915005	0.0470021
CCR8	0.433206	-1.20687	0.0092143	0.0472751
TRIM64B	0.270093	-1.88847	0.00924225	0.0473488
PTPRR	0.34797	-1.52297	0.00926688	0.0473957
ARHGAP22	0.480874	-1.05627	0.00932571	0.0475853
CAMK2N1	0.452152	-1.14512	0.00947173	0.04817
TYMSOS	2.92415	1.54802	0.00949661	0.0482324
FAM170B	2.36676	1.24292	0.00954945	0.0483565
DIP2C	0.472693	-1.08103	0.00959321	0.0485029
CD248	0.344893	-1.53578	0.00968695	0.0487947
MXRA7	2.45222	1.29409	0.0097217	0.0489054
ZFP37	0.497852	-1.00621	0.00981624	0.0492839
SCG2	2.43367	1.28313	0.00985536	0.049367
HBQ1	3.27434	1.7112	0.00989356	0.0494936
TPBGL	0.274387	-1.86572	0.0099785	0.0498372
KCNMA1	3.22548	1.68952	0.00999334	0.0498791
